# Supplementary material for: Cycloartane and Oleanane Glycosides from the Tubers of Eranthis cilicica
Source: Molecules. 2018 Dec 25;24(1):69. doi: 10.3390/molecules24010069 (PMC6337325; doi:10.3390/molecules24010069)
Supplement: Supplementary file 1 [file molecules-24-00069-s001.zip]

Archive with 1 entries (1 files):
- E.cilicica NMR spectral data.pdf
